# Supplementary material for: Intestinal Barrier Function and Performance of Broiler Chickens Fed Additional Arginine, Combination of Arginine and Glutamine or an Amino Acid-Based Solution
Source: Animals (Basel). 2021 Aug 17;11(8):2416. doi: 10.3390/ani11082416 (PMC8388668; doi:10.3390/ani11082416)
Supplement: Supplementary file 1 [file animals-11-02416-s001.zip]

Archive with 1 entries (1 files):
- animals-1346911-supplementary.pdf
